# Supplementary material for: The Role of ATG8 in Promoting Lipid Accumulation in the Oleaginous Fungus Mucor circinelloides During Nitrogen Limitation
Source: J Fungi (Basel). 2026 Jun 4;12(6):410. doi: 10.3390/jof12060410 (PMC13300868; doi:10.3390/jof12060410)
Supplement: Supplementary file 1 [file jof-12-00410-s001.zip]

Archive with 1 entries (1 files):
- jof-4299972-supplementary.pdf
